# Supplementary material for: Fine Characterization of the Macromolecular Structure of Huainan Coal Using XRD, FTIR, 13C-CP/MAS NMR, SEM, and AFM Techniques
Source: Molecules. 2020 Jun 8;25(11):2661. doi: 10.3390/molecules25112661 (PMC7321339; doi:10.3390/molecules25112661)
Supplement: Supplementary file 1 [file molecules-25-02661-s001.zip]

Archive with 3 entries (3 files):
- NMR.xlsx
- XRD.xlsx
- FTIR.xlsx
