# Supplementary material for: Fine Characterization of the Macromolecular Structure of Huainan Coal Using XRD, FTIR, 13C-CP/MAS NMR, SEM, and AFM Techniques
Source: Molecules. 2020 Jun 8;25(11):2661. doi: 10.3390/molecules25112661 (PMC7321339; doi:10.3390/molecules25112661)
Supplement: Supplementary file 1 [file molecules-25-02661-s001.zip › NMR.xlsx]

## Sheet: After acid treatment
-50	-0.00845
-49.3988	-0.00663
-48.7976	-0.00458
-48.1964	-0.00265
-47.5952	-0.00114
-46.994	-0.000206
-46.3928	0.00012
-45.7916	-6.76e-05
-45.1904	-0.000597
-44.5892	-0.00127
-43.988	-0.0019
-43.3868	-0.00238
-42.7856	-0.00265
-42.1844	-0.00274
-41.5832	-0.00273
-40.982	-0.00271
-40.3808	-0.00275
-39.7796	-0.00288
-39.1784	-0.0031
-38.5772	-0.00338
-37.9759	-0.00364
-37.3747	-0.00384
-36.7736	-0.00393
-36.1723	-0.00388
-35.5711	-0.00372
-34.9699	-0.00347
-34.3687	-0.00316
-33.7675	-0.00281
-33.1663	-0.00241
-32.5651	-0.00195
-31.9639	-0.00136
-31.3627	-0.000556
-30.7615	0.000564
-30.1603	0.00212
-29.5591	0.00422
-28.9579	0.00696
-28.3567	0.01044
-27.7555	0.0147
-27.1543	0.01977
-26.5531	0.02565
-25.9519	0.03233
-25.3507	0.03981
-24.7495	0.04812
-24.1483	0.05732
-23.5471	0.06752
-22.9459	0.07885
-22.3447	0.09142
-21.7435	0.10531
-21.1423	0.12051
-20.5411	0.13688
-19.9399	0.15415
-19.3387	0.17191
-18.7375	0.1897
-18.1363	0.20702
-17.5351	0.22345
-16.9339	0.23869
-16.3327	0.25259
-15.7315	0.26518
-15.1303	0.27661
-14.5291	0.2871
-13.9279	0.29688
-13.3267	0.30612
-12.7255	0.31488
-12.1242	0.32315
-11.523	0.33081
-10.9218	0.33779
-10.3206	0.34404
-9.71944	0.34965
-9.11824	0.35485
-8.51703	0.36
-7.91583	0.36558
-7.31463	0.37208
-6.71343	0.37996
-6.11222	0.38958
-5.51102	0.40114
-4.90982	0.4147
-4.30862	0.43017
-3.70741	0.44738
-3.10621	0.46613
-2.50501	0.48622
-1.90381	0.5075
-1.30261	0.52991
-0.7014	0.55342
-0.1002	0.57805
0.501	0.60384
1.1022	0.63076
1.70341	0.65877
2.30461	0.68772
2.90581	0.7174
3.50701	0.74756
4.10822	0.7779
4.70942	0.80815
5.31062	0.8381
5.91182	0.86762
6.51303	0.89671
7.11423	0.92549
7.71543	0.95418
8.31663	0.98304
8.91784	1.01238
9.51904	1.04242
10.1202	1.07332
10.7214	1.10512
11.3226	1.1378
11.9238	1.17129
12.5251	1.20554
13.1263	1.24065
13.7274	1.27685
14.3287	1.31456
14.9299	1.35433
15.5311	1.39677
16.1323	1.44243
16.7335	1.49166
17.3347	1.54453
17.9359	1.60079
18.5371	1.65984
19.1383	1.72083
19.7395	1.78282
20.3407	1.84485
20.9419	1.90612
21.5431	1.96604
22.1443	2.0243
22.7455	2.08075
23.3467	2.13541
23.9479	2.18827
24.5491	2.23925
25.1503	2.28809
25.7515	2.33437
26.3527	2.37754
26.9539	2.41699
27.5551	2.45219
28.1563	2.4828
28.7575	2.50876
29.3587	2.53034
29.9599	2.54815
30.5611	2.56309
31.1623	2.57624
31.7635	2.58872
32.3647	2.60158
32.9659	2.61561
33.5671	2.63125
34.1683	2.6485
34.7695	2.66693
35.3707	2.68572
35.9719	2.70378
36.5731	2.71994
37.1743	2.73306
37.7756	2.74226
38.3768	2.74699
38.978	2.74701
39.5792	2.74237
40.1804	2.7332
40.7816	2.71961
41.3828	2.70144
41.984	2.67821
42.5852	2.64911
43.1864	2.6131
43.7876	2.56913
44.3888	2.51641
44.99	2.45464
45.5912	2.38416
46.1924	2.30601
46.7936	2.22183
47.3948	2.13362
47.996	2.04343
48.5972	1.95312
49.1984	1.86407
49.7996	1.77717
50.4008	1.69276
51.002	1.61086
51.6032	1.53137
52.2044	1.45426
52.8056	1.37976
53.4068	1.30836
54.008	1.24079
54.6092	1.17785
55.2104	1.12022
55.8116	1.06835
56.4128	1.02234
57.014	0.98198
57.6152	0.94686
58.2164	0.91652
58.8176	0.89058
59.4188	0.86889
60.02	0.85148
60.6212	0.83858
61.2224	0.83039
61.8237	0.82703
62.4248	0.82834
63.026	0.83389
63.6272	0.84301
64.2285	0.85484
64.8297	0.86856
65.4309	0.88348
66.0321	0.89913
66.6333	0.91532
67.2345	0.93202
67.8357	0.94934
68.4369	0.96731
69.0381	0.98584
69.6393	1.00465
70.2405	1.02332
70.8417	1.0413
71.4429	1.0581
72.0441	1.07335
72.6453	1.08689
73.2465	1.09874
73.8477	1.1091
74.4489	1.11825
75.0501	1.12638
75.6513	1.13356
76.2525	1.13966
76.8537	1.1443
77.4549	1.14694
78.0561	1.14692
78.6573	1.14358
79.2585	1.13631
79.8597	1.12467
80.4609	1.10842
81.0621	1.08751
81.6633	1.06211
82.2645	1.03259
82.8657	0.99947
83.4669	0.96339
84.0681	0.92506
84.6693	0.88521
85.2705	0.84457
85.8717	0.8038
86.4729	0.76348
87.0742	0.72412
87.6753	0.68613
88.2766	0.64984
88.8778	0.61554
89.479	0.58347
90.0802	0.55381
90.6814	0.52668
91.2826	0.50211
91.8838	0.48004
92.485	0.46035
93.0862	0.44283
93.6874	0.42731
94.2886	0.41369
94.8898	0.40199
95.491	0.39243
96.0922	0.38535
96.6934	0.38123
97.2946	0.38058
97.8958	0.38382
98.497	0.39127
99.0982	0.40307
99.6994	0.41923
100.301	0.43973
100.902	0.46459
101.503	0.49399
102.104	0.52832
102.705	0.56815
103.307	0.61421
103.908	0.66721
104.509	0.72776
105.11	0.79623
105.711	0.87274
106.313	0.95718
106.914	1.04931
107.515	1.14893
108.116	1.25593
108.717	1.37041
109.319	1.49266
109.92	1.62302
110.521	1.7618
111.122	1.90911
111.723	2.06479
112.325	2.22838
112.926	2.3992
113.527	2.57652
114.128	2.75972
114.729	2.94837
115.331	3.14232
115.932	3.34161
116.533	3.54629
117.134	3.75625
117.735	3.97094
118.337	4.18931
118.938	4.40973
119.539	4.63008
120.14	4.8479
120.741	5.06061
121.343	5.26569
121.944	5.46077
122.545	5.6437
123.146	5.81258
123.747	5.96576
124.349	6.10189
124.95	6.22008
125.551	6.32009
126.152	6.40257
126.754	6.46918
127.355	6.52256
127.956	6.56606
128.557	6.6032
129.158	6.63701
129.76	6.66921
130.361	6.69962
130.962	6.7258
131.563	6.74313
132.164	6.74542
132.766	6.72582
133.367	6.67805
133.968	6.59755
134.569	6.48246
135.17	6.33404
135.772	6.15663
136.373	5.95698
136.974	5.74324
137.575	5.52374
138.176	5.30584
138.778	5.09505
139.379	4.89463
139.98	4.70562
140.581	4.52729
141.182	4.35783
141.784	4.1951
142.385	4.03722
142.986	3.88299
143.587	3.73199
144.188	3.58443
144.79	3.44087
145.391	3.30189
145.992	3.16788
146.593	3.03887
147.194	2.91458
147.796	2.79454
148.397	2.67827
148.998	2.56543
149.599	2.45589
150.2	2.34968
150.802	2.24699
151.403	2.14798
152.004	2.05269
152.605	1.96105
153.206	1.87283
153.808	1.78774
154.409	1.70555
155.01	1.62609
155.611	1.54933
156.212	1.47533
156.814	1.40411
157.415	1.33562
158.016	1.26963
158.617	1.20576
159.218	1.14353
159.82	1.08251
160.421	1.02251
161.022	0.9637
161.623	0.90669
162.224	0.85251
162.826	0.80247
163.427	0.75794
164.028	0.72009
164.629	0.68964
165.23	0.66674
165.832	0.65089
166.433	0.64104
167.034	0.63578
167.635	0.63359
168.236	0.63308
168.838	0.63322
169.439	0.63346
170.04	0.63373
170.641	0.63439
171.242	0.63607
171.844	0.63948
172.445	0.64527
173.046	0.65387
173.647	0.66547
174.249	0.67999
174.85	0.69715
175.451	0.71653
176.052	0.7377
176.653	0.76028
177.255	0.78398
177.856	0.80868
178.457	0.83434
179.058	0.86103
179.659	0.88887
180.261	0.91794
180.862	0.94829
181.463	0.97983
182.064	1.01238
182.665	1.04562
183.267	1.07911
183.868	1.11235
184.469	1.14479
185.07	1.1759
185.671	1.20525
186.273	1.23255
186.874	1.25765
187.475	1.2806
188.076	1.30162
188.677	1.32099
189.279	1.33905
189.88	1.35607
190.481	1.37217
191.082	1.38729
191.683	1.40112
192.285	1.41318
192.886	1.42282
193.487	1.4294
194.088	1.43232
194.689	1.4312
195.291	1.42592
195.892	1.41665
196.493	1.40383
197.094	1.38814
197.695	1.3703
198.297	1.35106
198.898	1.331
199.499	1.31051
200.1	1.28975
200.701	1.26865
201.303	1.24703
201.904	1.22462
202.505	1.20118
203.106	1.17659
203.707	1.15085
204.309	1.12408
204.91	1.09653
205.511	1.06849
206.112	1.04026
206.713	1.0121
207.315	0.98421
207.916	0.95674
208.517	0.92978
209.118	0.90343
209.719	0.87778
210.321	0.85293
210.922	0.82898
211.523	0.80603
212.124	0.78411
212.725	0.76325
213.327	0.74338
213.928	0.72443
214.529	0.7063
215.13	0.68891
215.731	0.67222
216.333	0.65624
216.934	0.64098
217.535	0.62648
218.136	0.61273
218.737	0.59965
219.339	0.58707
219.94	0.57473
220.541	0.56232
221.142	0.54953
221.743	0.53607
222.345	0.52176
222.946	0.50656
223.547	0.49054
224.148	0.47389
224.75	0.45686
225.351	0.43975
225.952	0.4228
226.553	0.40621
227.154	0.39007
227.756	0.37443
228.357	0.35928
228.958	0.34456
229.559	0.33023
230.16	0.31628
230.762	0.30272
231.363	0.28959
231.964	0.27696
232.565	0.26487
233.166	0.25337
233.768	0.24246
234.369	0.23213
234.97	0.22231
235.571	0.21291
236.172	0.20384
236.774	0.19498
237.375	0.18625
237.976	0.17755
238.577	0.16885
239.178	0.16012
239.78	0.15138
240.381	0.14265
240.982	0.13397
241.583	0.12538
242.184	0.1169
242.786	0.10853
243.387	0.10028
243.988	0.09214
244.589	0.08413
245.19	0.07634
245.792	0.06889
246.393	0.06199
246.994	0.05586
247.595	0.05077
248.196	0.04692
248.798	0.04445
249.399	0.04337
250	0.04354
