# Supplementary material for: Fine Characterization of the Macromolecular Structure of Huainan Coal Using XRD, FTIR, 13C-CP/MAS NMR, SEM, and AFM Techniques
Source: Molecules. 2020 Jun 8;25(11):2661. doi: 10.3390/molecules25112661 (PMC7321339; doi:10.3390/molecules25112661)
Supplement: Supplementary file 1 [file molecules-25-02661-s001.zip › XRD.xlsx]

## Sheet: Before acid treatment
10	23.1172
10.2	25.0765
10.4	27.0358
10.6	24.0556
10.8	25.1005
11	26.1455
11.2	24.3447
11.4	24.5652
11.6	25.5603
11.8	26.5555
12	26.5345
12.2	25.2795
12.4	24.615
12.6	27.3421
12.8	27.9167
13	28.4913
13.2	29.0658
13.4	41.91
13.6	29.2695
13.8	29.1951
14	30.1197
14.2	26.3679
14.4	27.9539
14.6	28.9516
14.8	29.0268
15	30.2376
15.2	28.1898
15.4	29.1591
15.6	30.86
15.8	29.4917
16	32.4147
16.2	30.411
16.4	28.6688
16.6	30.908
16.8	32.4809
17	30.8361
17.2	31.9093
17.4	33.9412
17.6	32.395
17.8	33.3239
18	31.0965
18.2	32.3481
18.4	33.3024
18.6	33.1018
18.8	31.7941
19	32.4472
19.2	32.3717
19.4	34.0787
19.6	34.1696
19.8	33.0811
20	37.7137
20.2	35.3088
20.4	34.9513
20.6	36.1054
20.8	37.2595
21	34.6167
21.2	37.1992
21.4	36.877
21.6	35.291
21.8	37.7765
22	40.7578
22.2	43.4398
22.4	45.8275
22.6	48.2152
22.8	40.1763
23	39.2863
23.2	39.4315
23.4	42.1053
23.6	48.5422
23.8	44.6455
24	42.9047
24.2	39.2246
24.4	40.5593
24.6	42.8623
24.8	45.1654
25	47.4684
25.2	49.7715
25.4	52.0746
25.6	53.1062
25.8	52.7063
26	53.0933
26.2	53.2651
26.4	54.9237
26.6	45.2194
26.8	45.4008
27	45.5823
27.2	45.7637
27.4	45.3467
27.6	47.7315
27.8	57.4241
28	46.2013
28.2	44.3539
28.4	43.4891
28.6	42.6242
28.8	45.8546
29	43.8288
29.2	41.8029
29.4	39.777
29.6	46.5403
29.8	41.4394
30	36.9479
30.2	33.5496
30.4	37.4059
30.6	31.7542
30.8	33.5474
31	30.1937
31.2	27.656
31.4	26.5675
31.6	30.1079
31.8	27.6446
32	25.9098
32.2	25.8808
32.4	25.1608
32.6	22.7238
32.8	24.429
33	26.1343
33.2	27.8395
33.4	20.4879
33.6	21.0021
33.8	21.5163
34	17.666
34.2	17.9079
34.4	18.1498
34.6	19.758
34.8	20.5301
35	20.1818
35.2	19.3707
35.4	17.0486
35.6	15.9696
35.8	17.4747
36	16.9194
36.2	16.0489
36.4	16.8616
36.6	16.6973
36.8	14.9962
37	15.5187
37.2	15.6714
37.4	14.8587
37.6	14.046
37.8	14.1778
38	14.4266
38.2	14.6754
38.4	14.2199
38.6	13.1833
38.8	12.5217
39	13.8175
39.2	14.2099
39.4	14.1755
39.6	17.3808
39.8	16.452
40	15.5231
40.2	15.7578
40.4	16.048
40.6	16.3532
40.8	16.8093
41	17.2654
41.2	17.7216
41.4	15.7324
41.6	14.0089
41.8	13.8307
42	15.4756
42.2	14.8056
42.4	14.1284
42.6	13.6431
42.8	14.4171
43	15.1912
43.2	15.5636
43.4	14.8379
43.6	15.8275
43.8	19.8911
44	18.0872
44.2	15.8135
44.4	13.8039
44.6	15.8358
44.8	17.8676
45	18.8518
45.2	15.5622
45.4	13.3125
45.6	13.9656
45.8	14.08
46	13.306
46.2	14.7726
46.4	14.4429
46.6	14.0946
46.8	14.2191
47	14.6545
47.2	15.0899
47.4	13.356
47.6	13.1926
47.8	13.4344
48	13.6763
48.2	15.6553
48.4	14.0828
48.6	12.4551
48.8	13.6058
49	14.3042
49.2	13.3367
49.4	14.3155
49.6	15.8394
49.8	14.7701
50	13.9777
50.2	14.0276
50.4	14.2972
50.6	14.5667
50.8	14.8362
51	13.6716
51.2	13.661
51.4	14.4157
51.6	15.0203
51.8	15.3105
52	15.6008
52.2	15.3585
52.4	14.4877
52.6	13.6169
52.8	13.6169
53	14.2116
53.2	14.8063
53.4	13.3053
53.6	13.4758
53.8	14.0564
54	13.7609
54.2	12.4549
54.4	12.5793
54.6	12.7037
54.8	12.8281
55	12.945
55.2	13.0332
55.4	13.1213
55.6	13.2094
55.8	12.9043
56	11.9713
56.2	11.2059
56.4	11.7065
56.6	12.2093
56.8	12.712
57	13.0394
57.2	12.5603
57.4	12.0811
57.6	11.602
57.8	11.1228
58	12.9676
58.2	12.0679
58.4	12.782
58.6	13.5491
58.8	13.9998
59	11.8282
59.2	10.1884
59.4	10.0142
59.6	9.84006
59.8	12.1968
60	11.9065
60.2	11.6162
60.4	11.3
60.6	10.9614
60.8	10.6227
61	10.7852
61.2	11.1916
61.4	11.1089
61.6	10.3841
61.8	10.8356
62	11.2871
62.2	11.7386
62.4	12.007
62.6	10.0703
62.8	10.5218
63	10.9733
63.2	11.4248
63.4	11.4574
63.6	10.2964
63.8	10.7207
64	11.4754
64.2	10.8748
64.4	9.89702
64.6	10.343
64.8	10.789
65	9.14574
65.2	9.89211
65.4	10.6385
65.6	11.3849
65.8	9.33548
66	9.69059
66.2	10.3074
66.4	10.9242
66.6	11.3985
66.8	10.5277
67	9.65691
67.2	8.78613
67.4	8.7633
67.6	9.01728
67.8	9.27125
68	9.52523
68.2	8.99935
68.4	8.45057
68.6	9.1472
68.8	9.84382
69	9.29395
69.2	8.03617
69.4	8.77839
69.6	8.52061
69.8	8.26282
70	8.52061

## Sheet: After acid treatment
10	28.3007
10.2	25.9573
10.4	29.6139
10.6	25.2705
10.8	20.9271
11	21.0571
11.2	21.5882
11.4	18.1188
11.6	20.9503
11.8	19.7704
12	21.6288
12.2	23.7716
12.4	15.0758
12.6	16.2005
12.8	17.3253
13	18.4501
13.2	18.3732
13.4	15.6641
13.6	15.5127
13.8	15.7062
14	15.7572
14.2	13.0571
14.4	15.2074
14.6	17.3577
14.8	18.7687
15	17.1723
15.2	15.5759
15.4	15.0903
15.6	16.8319
15.8	13.7835
16	13.7028
16.2	14.1672
16.4	12.7623
16.6	12.2464
16.8	13.283
17	14.1408
17.2	14.3519
17.4	14.563
17.6	14.7741
17.8	14.9852
18	15.1962
18.2	14.4773
18.4	13.5683
18.6	11.5504
18.8	12.06
19	13.6979
19.2	15.3358
19.4	16.5108
19.6	17.5889
19.8	18.667
20	16.0552
20.2	14.1789
20.4	16.4284
20.6	15.9297
20.8	16.1619
21	16.3941
21.2	16.9335
21.4	17.5721
21.6	17.5112
21.8	16.2534
22	18.8089
22.2	21.6227
22.4	24.4364
22.6	25.0591
22.8	24.1883
23	25.6071
23.2	27.642
23.4	26.8593
23.6	26.5124
23.8	26.1655
24	27.7982
24.2	31.398
24.4	34.9977
24.6	38.5975
24.8	42.1972
25	45.7969
25.2	49.3967
25.4	52.9964
25.6	53.3228
25.8	53.1293
26	52.9358
26.2	54.0367
26.4	55.1397
26.6	48.7497
26.8	44.9942
27	45.1103
27.2	43.3047
27.4	36.2866
27.6	31.1926
27.8	29.5236
28	22.8115
28.2	16.8153
28.4	17.8312
28.6	18.8471
28.8	10.2284
29	10.1869
29.2	10.1454
29.4	10.104
29.6	5.97478
29.8	6.03199
30	6.94959
30.2	7.86718
30.4	8.78477
30.6	8.98175
30.8	7.10195
31	5.22215
31.2	3.78045
31.4	3.43215
31.6	3.08384
31.8	4.51479
32	3.76874
32.2	2.0229
32.4	1.91406
32.6	1.80521
32.8	1.69637
33	1.6629
33.2	1.6629
33.4	1.6629
33.6	1.23029
33.8	0.70782
34	0.70368
34.2	1.35676
34.4	1.3545
34.6	0.8961
34.8	1.54918
35	1.87712
35.2	0.81285
35.4	1.68534
35.6	3.17931
35.8	2.55602
36	1.00682
36.2	1.36964
36.4	1.73246
36.6	2.09528
36.8	1.59082
37	0.64747
37.2	0.45221
37.4	0.50059
37.6	0.54897
37.8	0.59734
38	0.64572
38.2	0.71346
38.4	1.52618
38.6	2.3389
38.8	2.26242
39	2.0406
39.2	3.20164
39.4	4.36269
39.6	3.97873
39.8	3.25309
40	2.39548
40.2	1.52471
40.4	0.77723
40.6	2.66392
40.8	4.08022
41	2.91532
41.2	3.71354
41.4	4.51176
41.6	5.30998
41.8	5.75298
42	6.15933
42.2	6.91458
42.4	7.99268
42.6	9.07079
42.8	9.53669
43	7.16484
43.2	4.79299
43.4	4.98041
43.6	5.84658
43.8	6.71274
44	7.57891
44.2	7.13332
44.4	5.342
44.6	3.84092
44.8	4.77389
45	5.25924
45.2	3.91852
45.4	4.04047
45.6	4.61268
45.8	4.71844
46	4.055
46.2	5.16317
46.4	6.37397
46.6	4.57976
46.8	4.66389
47	4.74802
47.2	4.83215
47.4	4.91629
47.6	4.77465
47.8	4.25633
48	3.73801
48.2	3.21969
48.4	2.70137
48.6	2.62716
48.8	2.84831
49	3.06946
49.2	3.29061
49.4	3.51176
49.6	3.73291
49.8	3.95406
50	4.17521
50.2	4.39636
50.4	4.61751
50.6	4.00245
50.8	2.76885
51	2.70053
51.2	3.21885
51.4	3.73717
51.6	4.25548
51.8	4.7738
52	4.01015
52.2	3.08961
52.4	3.06908
52.6	3.93467
52.8	4.80025
53	5.66583
53.2	5.21866
53.4	4.16647
53.6	3.11427
53.8	3.32336
54	5.34135
54.2	3.78862
54.4	3.02221
54.6	2.97384
54.8	2.92546
55	2.87708
55.2	2.82871
55.4	2.78033
55.6	2.73196
55.8	2.68358
56	2.6352
56.2	2.44855
56.4	2.25504
56.6	2.06154
56.8	1.86803
57	1.67453
57.2	1.60009
57.4	1.93873
57.6	2.27737
57.8	2.28578
58	1.70527
58.2	1.12476
58.4	1.20023
58.6	1.29449
58.8	1.38875
59	1.48301
59.2	1.57727
59.4	1.67153
59.6	1.72748
59.8	1.71428
60	1.70109
60.2	1.6879
60.4	1.67471
60.6	1.62484
60.8	1.26201
61	1.02039
61.2	1.2784
61.4	1.53641
61.6	1.79442
61.8	2.05243
62	1.68742
62.2	1.25204
62.4	0.81665
62.6	0.43377
62.8	0.66183
63	0.88989
63.2	1.11795
63.4	1.34601
63.6	1.57408
63.8	1.80214
64	1.89037
64.2	1.76469
64.4	1.63901
64.6	1.51333
64.8	1.38765
65	1.26197
65.2	1.13629
65.4	1.41034
65.6	1.79734
65.8	2.18435
66	2.57136
66.2	1.86041
66.4	1.1233
66.6	1.41356
66.8	1.70382
67	1.89682
67.2	1.66462
67.4	1.43241
67.6	1.2002
67.8	0.96799
68	0.93608
68.2	1.19005
68.4	1.44403
68.6	1.698
68.8	2.05948
69	2.49487
69.2	2.93027
69.4	1.04091
69.6	1.00445
69.8	0.988495
70	1.01128
