# Supplementary material for: Fine Characterization of the Macromolecular Structure of Huainan Coal Using XRD, FTIR, 13C-CP/MAS NMR, SEM, and AFM Techniques
Source: Molecules. 2020 Jun 8;25(11):2661. doi: 10.3390/molecules25112661 (PMC7321339; doi:10.3390/molecules25112661)
Supplement: Supplementary file 1 [file molecules-25-02661-s001.zip › FTIR.xlsx]

## Sheet: After acid treatment
3996.27	0.000569358
3994.34	0.000549776
3992.41	0.000499756
3990.48	0.000480186
3988.55	0.000501929
3986.63	0.000497586
3984.7	0.000438889
3982.77	0.000397589
3980.84	0.000391066
3978.91	0.000345413
3976.98	0.000256312
3975.05	0.000210689
3973.12	0.000241111
3971.2	0.000284567
3969.27	0.000293256
3967.34	0.000297601
3965.41	0.000288908
3963.48	0.000238929
3961.55	0.00018896
3959.62	0.000201997
3957.7	0.000251967
3955.77	0.000262829
3953.84	0.000197649
3951.91	0.000102071
3949.98	3.47451e-05
3948.05	1.73721e-05
3946.12	4.34335e-06
3944.19	-3.25708e-05
3942.27	0
3940.34	0.000102071
3938.41	0.00015203
3936.48	0.000112931
3934.55	-1.95426e-05
3932.62	-0.000149803
3930.69	-0.000128093
3928.76	-1.30238e-05
3926.84	4.9e-09
3924.91	-6.51335e-05
3922.98	-4.99348e-05
3921.05	-2.17039e-05
3919.12	-9.33388e-05
3917.19	-0.000115041
3915.26	2.60795e-05
3913.34	0.000206348
3911.41	0.000306291
3909.48	0.000273697
3907.55	7.38512e-05
3905.62	-0.000182332
3903.69	-0.000327724
3901.76	-0.000334228
3899.83	-0.000230069
3897.91	-1.51675e-05
3895.98	0.000162907
3894.05	0.000175933
3892.12	0.00014769
3890.19	0.000193307
3888.26	0.000182445
3886.33	9.77345e-05
3884.4	3.91031e-05
3882.48	-4.9922e-05
3880.55	-9.33417e-05
3878.62	4.77885e-05
3876.69	0.000121626
3874.76	2.17196e-05
3872.83	-4.55951e-05
3870.9	-1.95395e-05
3868.98	5.4293e-05
3867.05	9.12118e-05
3865.12	4.77751e-05
3863.19	7.60082e-05
3861.26	0.000184615
3859.33	0.00019765
3857.4	1.52007e-05
3855.47	-0.000249647
3853.55	-0.000290873
3851.62	-3.69095e-05
3849.69	0.000245446
3847.76	0.000382351
3845.83	0.000336713
3843.9	0.000173755
3841.97	3.25738e-05
3840.04	0
3838.12	7.81801e-05
3836.19	0.000208512
3834.26	0.000284559
3832.33	0.000325847
3830.4	0.000338884
3828.47	0.000280211
3826.54	0.000210685
3824.61	0.000156377
3822.69	6.29792e-05
3820.76	1.52026e-05
3818.83	6.73282e-05
3816.9	0.00012815
3814.97	0.000221564
3813.04	0.000356291
3811.11	0.000406284
3809.19	0.000317176
3807.26	0.000191148
3805.33	9.991e-05
3803.4	4.35255e-06
3801.47	-3.03917e-05
3799.54	2.17223e-05
3797.61	8.03595e-05
3795.68	0.000191141
3793.76	0.000334549
3791.83	0.000406274
3789.9	0.000404107
3787.97	0.000354122
3786.04	0.000288925
3784.11	0.000273716
3782.18	0.00024982
3780.25	0.000204196
3778.33	0.000265029
3776.4	0.000395414
3774.47	0.000428019
3772.54	0.000310658
3770.61	0.000193326
3768.68	0.000197681
3766.75	0.00027157
3764.83	0.000336762
3762.9	0.000371527
3760.97	0.000317194
3759.04	0.000243315
3757.11	0.000228112
3755.18	0.000152084
3753.25	-2.38365e-05
3751.32	-0.000110694
3749.4	-1.51645e-05
3747.47	1.95825e-05
3745.54	-5.64185e-05
3743.61	3.47855e-05
3741.68	0.000252023
3739.75	0.000284618
3737.82	7.82148e-05
3735.89	-9.76945e-05
3733.97	-2.82132e-05
3732.04	0.000275904
3730.11	0.000449788
3728.18	0.000360673
3726.25	0.000210735
3724.32	0.000204214
3722.39	0.000265064
3720.47	0.000332442
3718.54	0.000401998
3716.61	0.000384579
3714.68	0.000251988
3712.75	7.38388e-05
3710.82	7.3841e-05
3708.89	0.000299808
3706.96	0.000571604
3705.04	0.000706877
3703.11	0.0007648
3701.18	0.000972891
3699.25	0.00135
3697.32	0.0017
3695.39	0.00195
3693.46	0.00208
3691.53	0.00216
3689.61	0.00231
3687.68	0.00257
3685.75	0.00281
3683.82	0.00291
3681.89	0.00284
3679.96	0.00268
3678.03	0.00254
3676.1	0.00254
3674.18	0.00269
3672.25	0.00294
3670.32	0.00321
3668.39	0.00358
3666.46	0.00395
3664.53	0.00423
3662.6	0.00447
3660.68	0.00473
3658.75	0.00496
3656.82	0.00522
3654.89	0.00556
3652.96	0.00583
3651.03	0.00598
3649.1	0.00619
3647.17	0.00658
3645.25	0.00709
3643.32	0.0075
3641.39	0.00779
3639.46	0.00809
3637.53	0.00842
3635.6	0.00869
3633.67	0.00891
3631.74	0.0091
3629.82	0.00934
3627.89	0.00984
3625.96	0.01051
3624.03	0.01119
3622.1	0.01181
3620.17	0.01232
3618.24	0.01261
3616.32	0.01268
3614.39	0.01272
3612.46	0.01287
3610.53	0.01309
3608.6	0.01339
3606.67	0.01389
3604.74	0.0144
3602.81	0.01472
3600.89	0.01496
3598.96	0.01531
3597.03	0.01569
3595.1	0.01607
3593.17	0.01649
3591.24	0.01681
3589.31	0.01692
3587.38	0.01719
3585.46	0.01781
3583.53	0.01847
3581.6	0.01896
3579.67	0.01934
3577.74	0.01971
3575.81	0.02014
3573.88	0.02058
3571.96	0.02093
3570.03	0.02109
3568.1	0.02124
3566.17	0.02169
3564.24	0.02239
3562.31	0.02305
3560.38	0.02364
3558.45	0.02422
3556.53	0.02471
3554.6	0.02509
3552.67	0.02549
3550.74	0.02595
3548.81	0.02637
3546.88	0.02672
3544.95	0.0272
3543.02	0.02781
3541.1	0.0284
3539.17	0.02885
3537.24	0.02926
3535.31	0.0297
3533.38	0.03011
3531.45	0.03042
3529.52	0.03069
3527.59	0.031
3525.67	0.03134
3523.74	0.03169
3521.81	0.0321
3519.88	0.03252
3517.95	0.03291
3516.02	0.03323
3514.09	0.03349
3512.17	0.03372
3510.24	0.03399
3508.31	0.03429
3506.38	0.03456
3504.45	0.03479
3502.52	0.03506
3500.59	0.0354
3498.66	0.03574
3496.74	0.03605
3494.81	0.03637
3492.88	0.03667
3490.95	0.03696
3489.02	0.03727
3487.09	0.03762
3485.16	0.03795
3483.23	0.03825
3481.31	0.03862
3479.38	0.03907
3477.45	0.03948
3475.52	0.03984
3473.59	0.0402
3471.66	0.04057
3469.73	0.04092
3467.81	0.04127
3465.88	0.04162
3463.95	0.04195
3462.02	0.04227
3460.09	0.04262
3458.16	0.04294
3456.23	0.04323
3454.3	0.04351
3452.38	0.0438
3450.45	0.04408
3448.52	0.0443
3446.59	0.04451
3444.66	0.04476
3442.73	0.04505
3440.8	0.04535
3438.87	0.0456
3436.95	0.04584
3435.02	0.04607
3433.09	0.04628
3431.16	0.04645
3429.23	0.04659
3427.3	0.04675
3425.37	0.04689
3423.45	0.04698
3421.52	0.04709
3419.59	0.04721
3417.66	0.04734
3415.73	0.04743
3413.8	0.0475
3411.87	0.04757
3409.94	0.04761
3408.02	0.04764
3406.09	0.04768
3404.16	0.04772
3402.23	0.04774
3400.3	0.0477
3398.37	0.04763
3396.44	0.04757
3394.51	0.04749
3392.59	0.04741
3390.66	0.04736
3388.73	0.04731
3386.8	0.04722
3384.87	0.04711
3382.94	0.047
3381.01	0.04689
3379.08	0.04678
3377.16	0.04664
3375.23	0.04644
3373.3	0.04621
3371.37	0.046
3369.44	0.04577
3367.51	0.04551
3365.58	0.0452
3363.66	0.0449
3361.73	0.04461
3359.8	0.04432
3357.87	0.04401
3355.94	0.04374
3354.01	0.04346
3352.08	0.04317
3350.15	0.04286
3348.23	0.04258
3346.3	0.04233
3344.37	0.04205
3342.44	0.04178
3340.51	0.04151
3338.58	0.0412
3336.65	0.0409
3334.72	0.04065
3332.8	0.04042
3330.87	0.04019
3328.94	0.03995
3327.01	0.03973
3325.08	0.03954
3323.15	0.03936
3321.22	0.03914
3319.3	0.03895
3317.37	0.03875
3315.44	0.03857
3313.51	0.03837
3311.58	0.03816
3309.65	0.038
3307.72	0.03786
3305.79	0.03773
3303.87	0.03757
3301.94	0.03743
3300.01	0.0373
3298.08	0.03717
3296.15	0.03704
3294.22	0.03692
3292.29	0.03681
3290.36	0.03671
3288.44	0.0366
3286.51	0.0365
3284.58	0.03642
3282.65	0.03633
3280.72	0.03624
3278.79	0.03617
3276.86	0.0361
3274.94	0.03603
3273.01	0.03595
3271.08	0.03589
3269.15	0.03582
3267.22	0.03574
3265.29	0.03568
3263.36	0.0356
3261.43	0.03551
3259.51	0.03542
3257.58	0.03535
3255.65	0.0353
3253.72	0.03523
3251.79	0.03516
3249.86	0.03508
3247.93	0.03501
3246	0.03492
3244.08	0.03483
3242.15	0.03477
3240.22	0.03471
3238.29	0.0346
3236.36	0.03451
3234.43	0.03442
3232.5	0.03433
3230.57	0.0342
3228.65	0.03408
3226.72	0.034
3224.79	0.03392
3222.86	0.03379
3220.93	0.03365
3219	0.0335
3217.07	0.03338
3215.15	0.03326
3213.22	0.03313
3211.29	0.03297
3209.36	0.03281
3207.43	0.03265
3205.5	0.03251
3203.57	0.03234
3201.64	0.03215
3199.72	0.03195
3197.79	0.03176
3195.86	0.03157
3193.93	0.03137
3192	0.03116
3190.07	0.03096
3188.14	0.03073
3186.21	0.03051
3184.29	0.03029
3182.36	0.0301
3180.43	0.02987
3178.5	0.02965
3176.57	0.02941
3174.64	0.02917
3172.71	0.02892
3170.79	0.02868
3168.86	0.02843
3166.93	0.02819
3165	0.02795
3163.07	0.02771
3161.14	0.02745
3159.21	0.02718
3157.28	0.0269
3155.36	0.02663
3153.43	0.02637
3151.5	0.02611
3149.57	0.02583
3147.64	0.02556
3145.71	0.02527
3143.78	0.02498
3141.85	0.0247
3139.93	0.02444
3138	0.02415
3136.07	0.02384
3134.14	0.02354
3132.21	0.02326
3130.28	0.02298
3128.35	0.0227
3126.43	0.02241
3124.5	0.02211
3122.57	0.02181
3120.64	0.02155
3118.71	0.02128
3116.78	0.021
3114.85	0.02072
3112.92	0.02046
3111	0.02018
3109.07	0.01991
3107.14	0.01964
3105.21	0.01939
3103.28	0.01911
3101.35	0.01885
3099.42	0.01862
3097.49	0.01841
3095.57	0.0182
3093.64	0.018
3091.71	0.01781
3089.78	0.01765
3087.85	0.01749
3085.92	0.01734
3083.99	0.01723
3082.06	0.01716
3080.14	0.01709
3078.21	0.01705
3076.28	0.01705
3074.35	0.01706
3072.42	0.01707
3070.49	0.01711
3068.56	0.01717
3066.64	0.01723
3064.71	0.01729
3062.78	0.0174
3060.85	0.01757
3058.92	0.01772
3056.99	0.01785
3055.06	0.01799
3053.13	0.01815
3051.21	0.01828
3049.28	0.01837
3047.35	0.01844
3045.42	0.01845
3043.49	0.0184
3041.56	0.01829
3039.63	0.01812
3037.7	0.01793
3035.78	0.01773
3033.85	0.01753
3031.92	0.01732
3029.99	0.01713
3028.06	0.01695
3026.13	0.01677
3024.2	0.01657
3022.28	0.01635
3020.35	0.01612
3018.42	0.01585
3016.49	0.01551
3014.56	0.01515
3012.63	0.01474
3010.7	0.01429
3008.77	0.01378
3006.85	0.01325
3004.92	0.0127
3002.99	0.01211
3001.06	0.0115
2999.13	0.01087
2997.2	0.01024
2995.27	0.00962
2993.34	0.00903
2991.42	0.00853
2989.49	0.00811
2987.56	0.00777
2985.63	0.00752
2983.7	0.00734
2981.77	0.0072
2979.84	0.00721
2977.91	0.00739
2975.99	0.00775
2974.06	0.00826
2972.13	0.00895
2970.2	0.00984
2968.27	0.01088
2966.34	0.01204
2964.41	0.01332
2962.49	0.01469
2960.56	0.01605
2958.63	0.0173
2956.7	0.01842
2954.77	0.01942
2952.84	0.0203
2950.91	0.02098
2948.98	0.02143
2947.06	0.02169
2945.13	0.02185
2943.2	0.02196
2941.27	0.02212
2939.34	0.02245
2937.41	0.02301
2935.48	0.02383
2933.55	0.02489
2931.63	0.02615
2929.7	0.02751
2927.77	0.02889
2925.84	0.03021
2923.91	0.03139
2921.98	0.03234
2920.05	0.03301
2918.13	0.03333
2916.2	0.03335
2914.27	0.03311
2912.34	0.0327
2910.41	0.03213
2908.48	0.03147
2906.55	0.03078
2904.62	0.03005
2902.7	0.02932
2900.77	0.02863
2898.84	0.02798
2896.91	0.02734
2894.98	0.0267
2893.05	0.02605
2891.12	0.02541
2889.19	0.02471
2887.27	0.02398
2885.34	0.02326
2883.41	0.02258
2881.48	0.02196
2879.55	0.02144
2877.62	0.0211
2875.69	0.02098
2873.77	0.02109
2871.84	0.02144
2869.91	0.02195
2867.98	0.02251
2866.05	0.02297
2864.12	0.02331
2862.19	0.02356
2860.26	0.02371
2858.34	0.02375
2856.41	0.02373
2854.48	0.02366
2852.55	0.02349
2850.62	0.02322
2848.69	0.0229
2846.76	0.02257
2844.83	0.02219
2842.91	0.02169
2840.98	0.02106
2839.05	0.02033
2837.12	0.01955
2835.19	0.01873
2833.26	0.01785
2831.33	0.01696
2829.4	0.01608
2827.48	0.01526
2825.55	0.01444
2823.62	0.01361
2821.69	0.01285
2819.76	0.01215
2817.83	0.0115
2815.9	0.01087
2813.98	0.0103
2812.05	0.00976
2810.12	0.00925
2808.19	0.00877
2806.26	0.00835
2804.33	0.00796
2802.4	0.00758
2800.47	0.00721
2798.55	0.0069
2796.62	0.0066
2794.69	0.00629
2792.76	0.006
2790.83	0.00575
2788.9	0.00551
2786.97	0.00526
2785.04	0.005
2783.12	0.00479
2781.19	0.00458
2779.26	0.00434
2777.33	0.00411
2775.4	0.00391
2773.47	0.00371
2771.54	0.00351
2769.62	0.00331
2767.69	0.00313
2765.76	0.00297
2763.83	0.00281
2761.9	0.00263
2759.97	0.00245
2758.04	0.0023
2756.11	0.00218
2754.19	0.00203
2752.26	0.00189
2750.33	0.00178
2748.4	0.00168
2746.47	0.00158
2744.54	0.00149
2742.61	0.00142
2740.68	0.00138
2738.76	0.00132
2736.83	0.00129
2734.9	0.00132
2732.97	0.00135
2731.04	0.00133
2729.11	0.00132
2727.18	0.00134
2725.26	0.00134
2723.33	0.00126
2721.4	0.00117
2719.47	0.00112
2717.54	0.00107
2715.61	0.000953231
2713.68	0.000832829
2711.75	0.000785
2709.83	0.000741515
2707.9	0.000670657
2705.97	0.000593944
2704.04	0.000549601
2702.11	0.000516115
2700.18	0.000456562
2698.25	0.000391314
2696.32	0.000358678
2694.4	0.000345592
2692.47	0.000308605
2690.54	0.000267284
2688.61	0.000254224
2686.68	0.000254208
2684.75	0.000238984
2682.82	0.000219413
2680.89	0.000204195
2678.97	0.000199843
2677.04	0.000184631
2675.11	0.000160726
2673.18	0.000152031
2671.25	0.000162892
2669.32	0.000149857
2667.39	0.000104243
2665.47	8.25245e-05
2663.54	0.000110761
2661.61	0.000110762
2659.68	6.94975e-05
2657.75	5.64696e-05
2655.82	8.4704e-05
2653.89	8.0358e-05
2651.96	2.60633e-05
2650.04	-1.73672e-05
2648.11	-2.16625e-06
2646.18	8.6938e-06
2644.25	-2.82192e-05
2642.32	-5.64474e-05
2640.39	-3.90792e-05
2638.46	-3.6905e-05
2636.53	-7.81532e-05
2634.61	-0.000102035
2632.68	-7.5986e-05
2630.75	-4.77583e-05
2628.82	-6.29528e-05
2626.89	-8.46641e-05
2624.96	-6.94678e-05
2623.03	-4.1243e-05
2621.11	-3.69015e-05
2619.18	-3.47304e-05
2617.25	-8.6743e-06
2615.32	1.73816e-05
2613.39	1.73792e-05
2611.46	1.73792e-05
2609.53	5.42994e-05
2607.6	9.33935e-05
2605.68	8.4703e-05
2603.75	6.7326e-05
2601.82	9.9907e-05
2599.89	0.000143353
2597.96	0.000139009
2596.03	0.000108601
2594.1	0.000121639
2592.17	0.000167264
2590.25	0.000162927
2588.32	0.000123833
2586.39	0.000132527
2584.46	0.000175978
2582.53	0.000182501
2580.6	0.000154269
2578.67	0.000169483
2576.75	0.00022163
2574.82	0.000234674
2572.89	0.000215131
2570.96	0.000228167
2569.03	0.000267269
2567.1	0.000265101
2565.17	0.000234698
2563.24	0.000247747
2561.32	0.000291207
2559.39	0.000293385
2557.46	0.000273831
2555.53	0.000302081
2553.6	0.000352064
2551.67	0.000362935
2549.74	0.000343375
2547.81	0.00035641
2545.89	0.000391191
2543.96	0.000404239
2542.03	0.000382512
2540.1	0.000369483
2538.17	0.000380372
2536.24	0.000393434
2534.31	0.000389092
2532.38	0.000382569
2530.46	0.000397781
2528.53	0.000412998
2526.6	0.000406484
2524.67	0.00038911
2522.74	0.000404331
2520.81	0.000428229
2518.88	0.00041735
2516.96	0.000397785
2515.03	0.000404299
2513.1	0.000421679
2511.17	0.000406462
2509.24	0.000382561
2507.31	0.000391246
2505.38	0.000410792
2503.45	0.000395576
2501.53	0.000365145
2499.6	0.000380345
2497.67	0.000402067
2495.74	0.000384673
2493.81	0.000345539
2491.88	0.000343354
2489.95	0.00036508
2488.02	0.00034769
2486.1	0.000306397
2484.17	0.000299867
2482.24	0.000306382
2480.31	0.000275961
2478.38	0.00022816
2476.45	0.00022381
2474.52	0.000245531
2472.6	0.000236835
2470.67	0.000206411
2468.74	0.000193369
2466.81	0.000197709
2464.88	0.00018901
2462.95	0.00016293
2461.02	0.000149893
2459.09	0.000152066
2457.17	0.000139031
2455.24	0.000104271
2453.31	9.12349e-05
2451.38	9.34037e-05
2449.45	8.47119e-05
2447.52	5.86458e-05
2445.59	4.12684e-05
2443.66	3.90944e-05
2441.74	3.47499e-05
2439.81	2.38903e-05
2437.88	1.52026e-05
2435.95	1.95446e-05
2434.02	2.17154e-05
2432.09	6.5145e-06
2430.16	-1.51998e-05
2428.24	-1.73711e-05
2426.31	-1.08572e-05
2424.38	-1.52e-05
2422.45	-3.90847e-05
2420.52	-4.99409e-05
2418.59	-3.90847e-05
2416.66	-3.69135e-05
2414.73	-4.1256e-05
2412.81	-2.60568e-05
2410.88	-4.34271e-06
2408.95	-2.1712e-06
2407.02	-1.0857e-05
2405.09	3.5e-10
2403.16	1.95439e-05
2401.23	2.3887e-05
2399.3	1.52007e-05
2397.38	1.95442e-05
2395.45	3.47455e-05
2393.52	3.25735e-05
2391.59	1.95438e-05
2389.66	2.3887e-05
2387.73	4.9947e-05
2385.8	4.9947e-05
2383.87	3.90885e-05
2381.95	5.42904e-05
2380.02	7.81803e-05
2378.09	6.7321e-05
2376.16	3.90883e-05
2374.23	1.52007e-05
2372.3	1.08578e-05
2370.37	-8.68525e-06
2368.45	-3.90839e-05
2366.52	-3.90839e-05
2364.59	-1.95422e-05
2362.66	-1.30276e-05
2360.73	-1.95416e-05
2358.8	-2.38849e-05
2356.87	-2.1714e-05
2354.94	-1.08572e-05
2353.02	1.95439e-05
2351.09	6.51507e-05
2349.16	8.03549e-05
2347.23	4.56042e-05
2345.3	6.51448e-06
2343.37	2.17153e-06
2341.44	2.17149e-06
2339.51	0
2337.59	2.38869e-05
2335.66	0.000106415
2333.73	0.000186787
2331.8	0.000199822
2329.87	0.000165064
2327.94	0.000123792
2326.01	8.68678e-05
2324.09	6.29774e-05
2322.16	6.73209e-05
2320.23	8.4696e-05
2318.3	8.25238e-05
2316.37	6.29773e-05
2314.44	4.99469e-05
2312.51	4.56036e-05
2310.58	3.04017e-05
2308.66	1.95437e-05
2306.73	2.38871e-05
2304.8	2.82305e-05
2302.87	1.30293e-05
2300.94	2e-10
2299.01	4.34304e-06
2297.08	1.3029e-05
2295.15	6.5145e-06
2293.23	-2.17131e-06
2291.3	2.1716e-06
2289.37	1.08576e-05
2287.44	1.30293e-05
2285.51	2.5e-11
2283.58	-6.51436e-06
2281.65	3.5e-10
2279.73	1.30296e-05
2277.8	4.34304e-06
2275.87	-8.6857e-06
2273.94	8.68655e-06
2272.01	3.69173e-05
2270.08	2.82302e-05
2268.15	8.68605e-06
2266.22	1.73723e-05
2264.3	3.90884e-05
2262.37	2.60585e-05
2260.44	8.68599e-06
2258.51	3.69169e-05
2256.58	8.2525e-05
2254.65	9.12135e-05
2252.72	8.25268e-05
2250.79	0.000110766
2248.87	0.000139011
2246.94	0.000123809
2245.01	0.000106431
2243.08	0.000139014
2241.15	0.00016291
2239.22	0.000121633
2237.29	6.9499e-05
2235.36	6.08076e-05
2233.44	6.0806e-05
2231.51	2.38869e-05
2229.58	-8.6857e-06
2227.65	1.30291e-05
2225.72	5.42904e-05
2223.79	4.34319e-05
2221.86	1.30291e-05
2219.94	2.17153e-05
2218.01	4.56036e-05
2216.08	3.25738e-05
2214.15	2.17149e-06
2212.22	1.08575e-05
2210.29	5.21185e-05
2208.36	6.29775e-05
2206.43	2.60585e-05
2204.51	4.34297e-06
2202.58	3.04017e-05
2200.65	4.56034e-05
2198.72	1.52006e-05
2196.79	0
2194.86	2.82301e-05
2192.93	4.99468e-05
2191	2.38869e-05
2189.08	0
2187.15	2.82301e-05
2185.22	5.21187e-05
2183.29	2.82301e-05
2181.36	2.17153e-06
2179.43	2.82302e-05
2177.5	5.21185e-05
2175.58	1.95438e-05
2173.65	-1.08572e-05
2171.72	2.3887e-05
2169.79	6.08056e-05
2167.86	2.60585e-05
2165.93	-6.5143e-06
2164	4.34317e-05
2162.07	9.77272e-05
2160.15	6.08057e-05
2158.22	8.68635e-06
2156.29	4.99469e-05
2154.36	0.000123792
2152.43	0.000102071
2150.5	4.7775e-05
2148.57	8.0352e-05
2146.64	0.00012162
2144.72	5.86337e-05
2142.79	0
2140.86	5.42903e-05
2138.93	0.00013248
2137	9.98993e-05
2135.07	3.04018e-05
2133.14	5.42903e-05
2131.22	0.000117276
2129.29	8.25239e-05
2127.36	2.5e-11
2125.43	1.95437e-05
2123.5	9.33833e-05
2121.57	7.16647e-05
2119.64	-1.08572e-05
2117.71	2.17149e-06
2115.79	7.818e-05
2113.86	6.08056e-05
2111.93	-2.1714e-05
2110	-1.30286e-05
2108.07	7.16645e-05
2106.14	6.08056e-05
2104.21	-1.73714e-05
2102.28	-2.17141e-06
2100.36	9.12115e-05
2098.43	9.33834e-05
2096.5	4.34299e-06
2094.57	0
2092.64	8.25238e-05
2090.71	9.12114e-05
2088.78	6.51448e-06
2086.85	-6.5143e-06
2084.93	7.60082e-05
2083	0.000108587
2081.07	4.12599e-05
2079.14	1.52006e-05
2077.21	8.0352e-05
2075.28	0.000106415
2073.35	4.99467e-05
2071.43	2.3887e-05
2069.5	7.38367e-05
2067.57	8.46962e-05
2065.64	1.5201e-05
2063.71	-8.68561e-06
2061.78	6.7321e-05
2059.85	0.000104244
2057.92	4.99487e-05
2056	2.38881e-05
2054.07	9.55556e-05
2052.14	0.000147686
2050.21	8.46982e-05
2048.28	2.82321e-05
2046.35	8.03528e-05
2044.42	0.000132481
2042.49	5.86357e-05
2040.57	-8.68405e-06
2038.64	6.29785e-05
2036.71	0.00016072
2034.78	0.000121621
2032.85	3.47464e-05
2030.92	6.29792e-05
2028.99	0.00014117
2027.07	0.000115104
2025.14	3.69173e-05
2023.21	4.995e-05
2021.28	0.000104248
2019.35	6.08069e-05
2017.42	-1.30285e-05
2015.49	1.95453e-05
2013.56	0.000102076
2011.64	9.99015e-05
2009.71	4.9947e-05
2007.78	5.86341e-05
2005.85	0.000106416
2003.92	9.77285e-05
2001.99	4.77758e-05
2000.06	4.77756e-05
1998.13	8.68678e-05
1996.21	6.0806e-05
1994.28	-3.0399e-05
1992.35	-5.86258e-05
1990.42	1.95439e-05
1988.49	7.38363e-05
1986.56	4.34324e-05
1984.63	4.56036e-05
1982.71	0.000117276
1980.78	0.000154202
1978.85	9.12116e-05
1976.92	4.77758e-05
1974.99	0.000117275
1973.06	0.000184615
1971.13	0.000119447
1969.2	4.34299e-06
1967.28	2.17149e-06
1965.35	8.25239e-05
1963.42	7.60082e-05
1961.49	-4.3429e-06
1959.56	1.08578e-05
1957.63	8.25243e-05
1955.7	5.86337e-05
1953.77	-2.17141e-06
1951.85	4.12604e-05
1949.92	0.000115106
1947.99	8.25245e-05
1946.06	2.5e-11
1944.13	2.5e-11
1942.2	8.46982e-05
1940.27	0.000152035
1938.34	0.000195481
1936.42	0.000286736
1934.49	0.00037584
1932.56	0.000360629
1930.63	0.000341069
1928.7	0.000438874
1926.77	0.000541051
1924.84	0.000488877
1922.92	0.000406281
1920.99	0.000478017
1919.06	0.000614993
1917.13	0.000678067
1915.2	0.000719415
1913.27	0.000808778
1911.34	0.00090314
1909.41	0.000921839
1907.49	0.000891394
1905.56	0.000945743
1903.63	0.00105
1901.7	0.00109
1899.77	0.00104
1897.84	0.001
1895.91	0.00104
1893.98	0.00106
1892.06	0.00102
1890.13	0.000994441
1888.2	0.00105
1886.27	0.00108
1884.34	0.00103
1882.41	0.00102
1880.48	0.00106
1878.56	0.00104
1876.63	0.000952475
1874.7	0.000919429
1872.77	0.000916604
1870.84	0.000802256
1868.91	0.000621629
1866.98	0.00061293
1865.05	0.000748347
1863.13	0.000797909
1861.2	0.000714441
1859.27	0.000663365
1857.34	0.000704441
1855.41	0.000719
1853.48	0.000662929
1851.55	0.000602039
1849.62	0.000552017
1847.7	0.000454162
1845.77	0.000323739
1843.84	0.000275931
1841.91	0.000358508
1839.98	0.000428056
1838.05	0.000419357
1836.12	0.000399789
1834.2	0.000378047
1832.27	0.000312839
1830.34	0.000234609
1828.41	0.000195497
1826.48	0.000173766
1824.55	0.000178108
1822.62	0.000236766
1820.69	0.000265008
1818.77	0.00023893
1816.84	0.000234583
1814.91	0.000238929
1812.98	0.000180272
1811.05	0.000112932
1809.12	0.000134653
1807.19	0.00018896
1805.26	0.000175925
1803.34	8.90396e-05
1801.41	5.21185e-05
1799.48	8.25238e-05
1797.55	8.46957e-05
1795.62	3.25734e-05
1793.69	0
1791.76	1.73721e-05
1789.83	7.81801e-05
1787.91	9.77272e-05
1785.98	4.77752e-05
1784.05	-4.34282e-06
1782.12	-3.25696e-05
1780.19	-2.82273e-05
1778.26	2.17153e-05
1776.33	3.4745e-05
1774.41	-2.82276e-05
1772.48	-8.68493e-05
1770.55	-9.55333e-05
1768.62	-7.59946e-05
1766.69	6.51448e-06
1764.76	8.25241e-05
1762.83	7.38364e-05
1760.9	7.16645e-05
1758.98	5.42914e-05
1757.05	3.909e-05
1755.12	3.25746e-05
1753.19	-1.30285e-05
1751.26	-3.03993e-05
1749.33	7.16649e-05
1747.4	0.000265014
1745.47	0.000556301
1743.55	0.000955965
1741.62	0.00141
1739.69	0.00186
1737.76	0.00227
1735.83	0.00262
1733.9	0.00294
1731.97	0.00328
1730.05	0.00359
1728.12	0.00389
1726.19	0.00407
1724.26	0.00407
1722.33	0.00401
1720.4	0.00399
1718.47	0.00398
1716.54	0.004
1714.62	0.00408
1712.69	0.00423
1710.76	0.00438
1708.83	0.00438
1706.9	0.00431
1704.97	0.00439
1703.04	0.00446
1701.11	0.00435
1699.19	0.00433
1697.26	0.0045
1695.33	0.0048
1693.4	0.00508
1691.47	0.00524
1689.54	0.00542
1687.61	0.0057
1685.69	0.00598
1683.76	0.00643
1681.83	0.00724
1679.9	0.00821
1677.97	0.00911
1676.04	0.01001
1674.11	0.01106
1672.18	0.0122
1670.26	0.01337
1668.33	0.01478
1666.4	0.01647
1664.47	0.01823
1662.54	0.01995
1660.61	0.02179
1658.68	0.0238
1656.75	0.02573
1654.83	0.02739
1652.9	0.02905
1650.97	0.03093
1649.04	0.03263
1647.11	0.03388
1645.18	0.0349
1643.25	0.03581
1641.32	0.03663
1639.4	0.03732
1637.47	0.03796
1635.54	0.03887
1633.61	0.04029
1631.68	0.04197
1629.75	0.04371
1627.82	0.04554
1625.9	0.04749
1623.97	0.04945
1622.04	0.05135
1620.11	0.05314
1618.18	0.05483
1616.25	0.05649
1614.32	0.05808
1612.39	0.05949
1610.47	0.06069
1608.54	0.06171
1606.61	0.06247
1604.68	0.06299
1602.75	0.06334
1600.82	0.06349
1598.89	0.06332
1596.96	0.06284
1595.04	0.06223
1593.11	0.0615
1591.18	0.06052
1589.25	0.05932
1587.32	0.05804
1585.39	0.05669
1583.46	0.05513
1581.54	0.05333
1579.61	0.05142
1577.68	0.04945
1575.75	0.04745
1573.82	0.04542
1571.89	0.04331
1569.96	0.04118
1568.03	0.03908
1566.11	0.03691
1564.18	0.03467
1562.25	0.03241
1560.32	0.03001
1558.39	0.02772
1556.46	0.02579
1554.53	0.0241
1552.6	0.02237
1550.68	0.0206
1548.75	0.01889
1546.82	0.0173
1544.89	0.01574
1542.96	0.01423
1541.03	0.01289
1539.1	0.01193
1537.18	0.01123
1535.25	0.01048
1533.32	0.0097
1531.39	0.00911
1529.46	0.00856
1527.53	0.00788
1525.6	0.00722
1523.67	0.00665
1521.75	0.0062
1519.82	0.0059
1517.89	0.00575
1515.96	0.0058
1514.03	0.00596
1512.1	0.00593
1510.17	0.00567
1508.24	0.00554
1506.32	0.00587
1504.39	0.00644
1502.46	0.00686
1500.53	0.00709
1498.6	0.00738
1496.67	0.00777
1494.74	0.00817
1492.81	0.00848
1490.89	0.0087
1488.96	0.00897
1487.03	0.00928
1485.1	0.00959
1483.17	0.00986
1481.24	0.01012
1479.31	0.01035
1477.39	0.01057
1475.46	0.01091
1473.53	0.01155
1471.6	0.01264
1469.67	0.01426
1467.74	0.01631
1465.81	0.01863
1463.88	0.02111
1461.96	0.02358
1460.03	0.02595
1458.1	0.02828
1456.17	0.03071
1454.24	0.03303
1452.31	0.03488
1450.38	0.03616
1448.45	0.03701
1446.53	0.03768
1444.6	0.03839
1442.67	0.03914
1440.74	0.0397
1438.81	0.03982
1436.88	0.03966
1434.95	0.03942
1433.03	0.03889
1431.1	0.0379
1429.17	0.03672
1427.24	0.03562
1425.31	0.03451
1423.38	0.03327
1421.45	0.03197
1419.52	0.0308
1417.6	0.02989
1415.67	0.02906
1413.74	0.02824
1411.81	0.02761
1409.88	0.02729
1407.95	0.02706
1406.02	0.02686
1404.09	0.02685
1402.17	0.02692
1400.24	0.02672
1398.31	0.0262
1396.38	0.0256
1394.45	0.02504
1392.52	0.02445
1390.59	0.02377
1388.67	0.02322
1386.74	0.02316
1384.81	0.02367
1382.88	0.02466
1380.95	0.02609
1379.02	0.02775
1377.09	0.02916
1375.16	0.02992
1373.24	0.0301
1371.31	0.02982
1369.38	0.02909
1367.45	0.02813
1365.52	0.02735
1363.59	0.02688
1361.66	0.02652
1359.73	0.02611
1357.81	0.02581
1355.88	0.02578
1353.95	0.02588
1352.02	0.02585
1350.09	0.02583
1348.16	0.0261
1346.23	0.02649
1344.3	0.02662
1342.38	0.02661
1340.45	0.02675
1338.52	0.02709
1336.59	0.02732
1334.66	0.02744
1332.73	0.02764
1330.8	0.02791
1328.88	0.028
1326.95	0.02797
1325.02	0.02805
1323.09	0.0282
1321.16	0.02815
1319.23	0.02799
1317.3	0.02799
1315.37	0.02809
1313.45	0.02801
1311.52	0.02786
1309.59	0.02789
1307.66	0.02799
1305.73	0.0279
1303.8	0.02769
1301.87	0.02768
1299.94	0.02782
1298.02	0.02778
1296.09	0.02756
1294.16	0.02755
1292.23	0.02774
1290.3	0.02778
1288.37	0.0276
1286.44	0.02763
1284.52	0.02799
1282.59	0.02829
1280.66	0.02832
1278.73	0.02844
1276.8	0.02892
1274.87	0.02942
1272.94	0.02964
1271.01	0.02984
1269.09	0.03032
1267.16	0.03084
1265.23	0.03107
1263.3	0.03118
1261.37	0.03148
1259.44	0.03185
1257.51	0.03198
1255.58	0.03198
1253.66	0.03209
1251.73	0.03225
1249.8	0.03218
1247.87	0.03204
1245.94	0.0321
1244.01	0.03227
1242.08	0.03225
1240.16	0.03217
1238.23	0.03233
1236.3	0.03259
1234.37	0.03261
1232.44	0.03254
1230.51	0.03277
1228.58	0.03313
1226.65	0.03315
1224.73	0.03299
1222.8	0.03313
1220.87	0.03351
1218.94	0.03352
1217.01	0.03322
1215.08	0.0332
1213.15	0.03352
1211.22	0.0336
1209.3	0.03331
1207.37	0.0332
1205.44	0.03345
1203.51	0.03356
1201.58	0.03333
1199.65	0.03322
1197.72	0.03349
1195.79	0.03367
1193.87	0.03354
1191.94	0.03347
1190.01	0.03372
1188.08	0.03392
1186.15	0.03382
1184.22	0.03377
1182.29	0.03395
1180.37	0.03403
1178.44	0.03381
1176.51	0.03365
1174.58	0.03375
1172.65	0.03371
1170.72	0.03336
1168.79	0.03311
1166.86	0.03318
1164.94	0.03315
1163.01	0.03279
1161.08	0.03252
1159.15	0.03263
1157.22	0.03266
1155.29	0.03216
1153.36	0.03156
1151.43	0.03127
1149.51	0.03092
1147.58	0.03004
1145.65	0.029
1143.72	0.02837
1141.79	0.02793
1139.86	0.02712
1137.93	0.02611
1136.01	0.02551
1134.08	0.02521
1132.15	0.02462
1130.22	0.02381
1128.29	0.0233
1126.36	0.02309
1124.43	0.0227
1122.5	0.02211
1120.58	0.02175
1118.65	0.02156
1116.72	0.0211
1114.79	0.02034
1112.86	0.0197
1110.93	0.01928
1109	0.01879
1107.07	0.01829
1105.15	0.01806
1103.22	0.01802
1101.29	0.01781
1099.36	0.01743
1097.43	0.01731
1095.5	0.01739
1093.57	0.01726
1091.64	0.01691
1089.72	0.01683
1087.79	0.01702
1085.86	0.01696
1083.93	0.01654
1082	0.0163
1080.07	0.01647
1078.14	0.01653
1076.22	0.01616
1074.29	0.01588
1072.36	0.01606
1070.43	0.01623
1068.5	0.01597
1066.57	0.01571
1064.64	0.01595
1062.71	0.01632
1060.79	0.01634
1058.86	0.01625
1056.93	0.01651
1055	0.01698
1053.07	0.01717
1051.14	0.01723
1049.21	0.01747
1047.28	0.01778
1045.36	0.01788
1043.43	0.01791
1041.5	0.01817
1039.57	0.01857
1037.64	0.0189
1035.71	0.01921
1033.78	0.01959
1031.86	0.01969
1029.93	0.01924
1028	0.01851
1026.07	0.0179
1024.14	0.01738
1022.21	0.01668
1020.28	0.01606
1018.35	0.01581
1016.43	0.01575
1014.5	0.01538
1012.57	0.01478
1010.64	0.01442
1008.71	0.01425
1006.78	0.01374
1004.85	0.01286
1002.92	0.01221
1001	0.01193
999.067	0.01148
997.139	0.01057
995.21	0.00971
993.281	0.0092
991.353	0.00869
989.424	0.00786
987.495	0.00707
985.566	0.00662
983.638	0.00622
981.709	0.00562
979.78	0.00503
977.852	0.00467
975.923	0.0044
973.994	0.00405
972.066	0.00376
970.137	0.0036
968.208	0.00344
966.279	0.00323
964.351	0.00309
962.422	0.00304
960.493	0.00293
958.565	0.00281
956.636	0.00284
954.707	0.00302
952.779	0.00312
950.85	0.00312
948.921	0.00319
946.992	0.00341
945.064	0.00357
943.135	0.00344
941.206	0.00316
939.278	0.00305
937.349	0.00301
935.42	0.0027
933.491	0.00217
931.563	0.00189
929.634	0.00192
927.705	0.00183
925.777	0.00152
923.848	0.00144
921.919	0.00178
919.991	0.00214
918.062	0.00226
916.133	0.00235
914.204	0.00271
912.276	0.00312
910.347	0.00336
908.418	0.00362
906.49	0.00415
904.561	0.00497
902.632	0.00594
900.704	0.00696
898.775	0.00809
896.846	0.00941
894.917	0.01088
892.989	0.01231
891.06	0.01362
889.131	0.01504
887.203	0.01667
885.274	0.01829
883.345	0.01978
881.417	0.02127
879.488	0.0228
877.559	0.02412
875.63	0.02517
873.702	0.02605
871.773	0.02665
869.844	0.02688
867.916	0.02699
865.987	0.02713
864.058	0.02697
862.13	0.02634
860.201	0.02578
858.272	0.02555
856.343	0.02505
854.415	0.02402
852.486	0.0232
850.557	0.02297
848.629	0.02266
846.7	0.02186
844.771	0.02134
842.843	0.02162
840.914	0.02203
838.985	0.02197
837.056	0.02194
835.128	0.0225
833.199	0.02321
831.27	0.02348
829.342	0.02368
827.413	0.02441
825.484	0.02553
823.556	0.02655
821.627	0.02756
819.698	0.02894
817.769	0.03051
815.841	0.03179
813.912	0.03275
811.983	0.03372
810.055	0.03466
808.126	0.03524
806.197	0.03556
804.268	0.03609
802.34	0.03671
800.411	0.03701
798.482	0.03721
796.554	0.03777
794.625	0.03852
792.696	0.03891
790.768	0.03927
788.839	0.04028
786.91	0.04151
784.981	0.04217
783.053	0.04267
781.124	0.04391
779.195	0.04555
777.267	0.04672
775.338	0.04785
773.409	0.04992
771.481	0.0526
769.552	0.05498
767.623	0.05729
765.694	0.06035
763.766	0.06387
761.837	0.06691
759.908	0.06952
757.98	0.0724
756.051	0.07555
754.122	0.07828
752.194	0.08043
750.265	0.08243
748.336	0.08442
746.407	0.08585
744.479	0.08637
742.55	0.08631
740.621	0.08595
738.693	0.0851
736.764	0.08362
734.835	0.08203
732.907	0.08085
730.978	0.07988
729.049	0.07884
727.12	0.07822
725.192	0.0783
723.263	0.07837
721.334	0.07801
719.406	0.07788
717.477	0.07842
715.548	0.07883
713.62	0.07868
711.691	0.07894
709.762	0.0801
707.833	0.08113
705.905	0.08146
703.976	0.08216
702.047	0.08374
700.119	0.08503
698.19	0.08534
696.261	0.08568
694.333	0.08676
692.404	0.08771
690.475	0.08797
688.546	0.0884
686.618	0.08955
684.689	0.09071
682.76	0.09142
680.832	0.09219
678.903	0.09341
676.974	0.09467
675.045	0.09563
673.117	0.0966
671.188	0.09787
669.259	0.0992
667.331	0.10033
665.402	0.10149
663.473	0.10282
661.545	0.10401
659.616	0.10469
657.687	0.10518
655.758	0.10592
653.83	0.1064
651.901	0.10598
649.972	0.10513
648.044	0.10459
646.115	0.10379
644.186	0.10187
642.258	0.09953
640.329	0.09788
638.4	0.0961
636.471	0.09315
634.543	0.09016
632.614	0.08851
630.685	0.08712
628.757	0.08456
626.828	0.08162
624.899	0.07956
622.971	0.07786
621.042	0.07542
619.113	0.07271
617.184	0.0706
615.256	0.06872
613.327	0.06642
611.398	0.06402
609.47	0.06199
607.541	0.0601
605.612	0.05798
603.684	0.05584
601.755	0.05392
599.826	0.05207
597.897	0.05008
595.969	0.0482
594.04	0.04666
592.111	0.04516
590.183	0.04349
588.254	0.04193
586.325	0.04077
584.397	0.03966
582.468	0.03814
580.539	0.03657
578.61	0.03567
576.682	0.03508
574.753	0.03385
572.824	0.03232
570.896	0.0317
568.967	0.03165
567.038	0.03075
565.11	0.02929
563.181	0.02872
561.252	0.0287
559.323	0.0278
557.395	0.02641
555.466	0.02596
553.537	0.02605
551.609	0.02541
549.68	0.02432
547.751	0.02374
545.822	0.0234
543.894	0.02266
541.965	0.02184
540.036	0.02133
538.108	0.02066
536.179	0.0196
534.25	0.01856
532.322	0.01767
530.393	0.01648
528.464	0.01506
526.535	0.01396
524.607	0.01307
522.678	0.01188
520.749	0.01048
518.821	0.00941
516.892	0.00869
514.963	0.00783
513.035	0.00661
511.106	0.00556
509.177	0.005
507.248	0.00446
505.32	0.00339
503.391	0.00226
501.462	0.00187
499.534	0.00176
497.605	0.000948589
495.676	3.25746e-05
493.748	0.000139019
491.819	0.000875982
489.89	0.00101
487.961	0.00104
486.033	0.00199
484.104	0.00349
482.175	0.00442
480.247	0.00455
478.318	0.00437
476.389	0.00412
474.461	0.00395
472.532	0.00404
470.603	0.00394
468.674	0.00331
466.746	0.00314
464.817	0.00428
462.888	0.00505
460.96	0.00363
459.031	0.00142
457.102	0.0005
455.174	0.000184648
453.245	0.00036072
451.316	0.0011
449.387	0.00173
447.459	0.00183
445.53	0.00177
443.601	0.00189
441.673	0.00215
439.744	0.00239
437.815	0.00225
435.887	0.00181
433.958	0.00164
432.029	0.00192
430.1	0.00193
428.172	0.00128
426.243	0.000930329
424.314	0.00151
422.386	0.00162
420.457	0.000751261
418.528	0.000720329
416.6	0.00166
414.671	0.00146
412.742	0.000530282
410.813	0.000247689
408.885	0.00134
406.956	0.00275
405.027	0.00287
403.099	0.0017
401.17	0.00051
399.241	0
